# Supplementary material for: A scoping review of health systems resilience assessment frameworks
Source: PLOS Glob Public Health. 2024 Sep 23;4(9):e0003658. doi: 10.1371/journal.pgph.0003658 (PMC11419368; doi:10.1371/journal.pgph.0003658)
Supplement: S1 Data — (XLSX) [file pgph.0003658.s001.xlsx]

## Sheet: Themes 
	R1	R2	R3	R4	R5	R6	R7
Definition of HSR	There are two schools of thinking exist. One is the health system as a whole and how it actually acts and behaves to determine how resilient it is. The ability to be resilient can primarily be seen in one's capacity for absorption, adaptation, and transformation, but these abilities can also be attributed to a wide range of other, unrelated abilities. During COVID, a different school of thinking …	If we are resilient whenever there are stressors, forces, disasters, of those types of things, and epidemics then system will remain strong and be able to accomplish its goals as a system.	Resilience of the health system is a reflection of the ability of the health system to respond to a new threats or traditional stress, but in different ways. Also resilience of the health system is a reflection of the ability of this system to identify, respond, control and manage the impact of the stress	how the system is able to absorb the shock, that will frame the resilience. Resilience very much embodies a dynamic system, one that is able to maintain a steady state when necessary, but is able to immediately reconfigure, when a next external shock is applied to each, to reconfigure in a way that whether the shock is to the system itself, or the system is being used to respond to that shock	A health system should be generally versatile enough to deal with anything, whether it is a pandemic or a non-communicable disease. The definition of a resilient health system, as it has been set up, refers to its capacity to withstand shocks. It I s the ability to anticipate shocks and prepare for them, even if the plan is not implemented.	Health system resilience is all about how a system that is already existing can really adapt and adjust to the evolving situation that is facing. It could be a COVID-19 pandemic, a disaster, or even something as simple as that, if it is capable of dealing with such events without service interruption or delay, and adjusting to such circumstances. Then it is referred to as health system resilience.	Health system resilience is the ability of the health system to absorb surges in healthcare need, that could be sudden or gradual, depending on how you define sudden and gradual.
Measures of HSR		an instrument to judge and to assess whether countries are not resilient or resilient, then that is for you to find out what will be your indicators				Can services that were previously provided during normal times be continued during any type of event? That is one of the most important indicators to use in measuring things.It is difficult to define precisely what the parameters are in this situation.	Countries' health systems have become far more resilient as a result of political will and years of consistent investment.
Resilience is inherent quality	Actually, a shock is not necessary because the system can function in a resilient manner even if one never happens on the assumption that, at some time, if a shock does occur, it will still be able to absorb, adapt, and transform.					Shocks do not play a significant role in making the health systems more resilient. Shocks are not necessary, but we can learn from what happens, and we can apply that learning.
Indicators to be added in the framework	The six building blocks framework developed by WHO leaves out elements like community involvement and role, and it offers no insight into the system's operational process.
Internally focused checklists or global comparison checklists	Internal checklists would be helpful if the checklist was for, say, a ministry or a health department to examine what is happening, but comparative checklists would be helpful if the goal was to learn more about resilience generally and try to understand how different countries differ.
Things lacking in the frameworks	We ought to look beyond healthcare since many frameworks—not all—concentrate on either healthcare in general, such as what precisely is happening in facilities. Then there are those that include the health system as a whole, but there aren't many that have yet integrated concepts like societal resilience in their frameworks.
	There are other approaches that, in my opinion, are sometimes overlooked to sort of integrate the success of the health system in that definition. Economic impacts are frequently discussed, but other aspects that are more on a societal and individual level, such as loss of livelihoods or other social determinants of health, are also relevant. So, having those things in the framework, have we been…	Different indicators can be used as metrics to assess how the shock has impacted the health system and outcomes. Less deaths, diseases, or infections indicate that the health system is capable to cope up. Therefore, the outcome is always less the greater the shock. As a result, we can affirm that the health system is resilient. Therefore, there are inputs and outputs, and the output would be a ty…
Elements		Resilience encompasses more than just infrastructure; it also includes governance and services, which have an impact on the dynamics of how the health system is managed. All the elements are equally important	Many nations lack not only certain vaccines or pharmaceutical interventions, but also the ability to quickly scale up services in terms of infrastructures and human resources, deliver vaccines, or use any pharmaceutical interventions. The final component of resilience should be the integration of the health system and collaboration with other sectors. And how the system may, over time, generate a…	There must be core elements, which are common to all types of shocks, irrespective of the nature, irrespective of the duration, irrespective of whether it is through the system, or the system is only responding. There are some core things and then there may be some that may be unique to particular circumstances	Service delivery, HR, Governance	Leadership, HR, Financing There are two important elements to any resilient health system: leadership and human resources to deal with any type of event.
		so you have this 193 countries we ran them according to a resilience, for example. So therefore the question is, what kind of metrics do we use to be able to rank them? that is where your good question comes in earlier, which says that, where do you put your value? Or how much is the weight for every element that will define the health system?
Importance of frameworks			We should have a framework in place as the first stage in the process. For instance, that should be able to direct national, regional, or even global policy. Because it's really challenging to mobilise and promote policies without that.	A framework that recognizes the various shock types, offers a basic core elements, and can speak to the various shock types is the to be considered because it seems more responsive. This is unavoidably true in terms of the elements; it must be adaptable, capable of handling various shocks, and also agile in order to respond and react swiftly.	we need to adapt some frameworks to see whether we are resilient or not
Countries recommended			Singapore, Japan, Australia,Philippines			Bhutan, Taiwan, Singapore Try to take a more contextual example from neighbouring countries so that it can be more easily applied in our context.	Vietnam
Private sector engagement			Understanding the value, the autonomy, the authorities, and how to govern them and combine them in a mission wider than generating profits is crucial as the private health sector develops.		system needs to be strong enough having surplus capacity to respond to shocks	The private sector was one of the key sectors that was heavily mobilised and opened arms in the event of a large-scale pandemic or a classic situation, such as an earthquake. However, these are typically the types of sectors that are typically recognised at those times. Once the event was over, they were not given the same level of priority or assistance from the government. So we remember them d…	To achieve integration, the private sector must be included in the larger discourse. Many national governments are investors in private healthcare firm like pharma, hospitals, and so on. Clearly, there is a conflict of interest. So, at some point, they must consider gradually exiting from this so as not to shock the market if they do so abruptly. These are additional components for public-private…
Social determinants		Community engagement			education and wealth		welfare, labor rights, environmental protections, gender protections,
Learnings						Build on existing systems rather than trying to create new ones during a pandemic, which I believe is a big learning in context to Nepal. We need to really adopt things prior in hand and not during the pandemic, it does not really work
Unified agenda						We must emphasise that while data sharing is important, it is not sufficient on its own. Every time data is shared, a feedback mechanism must be established.	Interdependence, global collaboration, scientific collaboration, and especially collaboration standards are important

## Sheet: Core areas
Core areas in the framework	Meaning of the elements from literature	Highlights from expert interview and group discussion
Leadership and Governance	Governance is a critical component for dealing with health-care emergencies, and it is a cross-cutting dimension of health-care system functions. In order to respond to a public health crisis, structures and policies for leadership, command, and incident management are required. Accountability, transparency, and equity are critical components of governance in both crisis and normal situations.	Most effort into understanding the governance procedures and how to make them stronger within any given context was discussed by the participants in the current study. Governance was also discussed, both in terms of traditional governance, which includes transparency, accountability, and policy-making, and governance in terms of the rules that shape, how the system behaves, power structures, and …
Health care Financing	The availability of sufficient resources to maintain routine services as well as respond to public health emergencie. s	Participants talked about the importance of recognising heterogeneity in the political perspective and health financing system. Few of them spoke about emergency insurance and gave example of some countries which have both state and national funding for crisis situation.
Health workforce	To respond to a public health emergency, the health workforce must have related capacities and capabilities such as training and support.	Discussions from participants revealed the following: one of the shock to the health systems can be migration of health workers, which can cause chronic stress on the system. The ability to recruit, develop, and mobilise human resources as well as how to increase the capability of healthcare professionals for various system components, such as case management or surveillance, were some of the cha…
Service delivery	Service delivery is frequently defined by the health system's ability to reconfigure services and increase capacity on short notice while maintaining the quality, safety, and availability of routine services and integrating emerging evidence on best practice in order to maintain and improve services during a crisis.	Servicy delivery should not be inturrpted during the time of crisis and resilient health sytems should be able to provide routine services during crisis.
Medical Supplies and resources	The medical supply chain brings together medical countermeasures and other necessary supplies to save lives and support human health prior to, during, and after a public health emergency in a way that can adapt to spontaneous, varying, and prolonged shocks.	Few participants in the current study stated that for system to easily adapt and recover itself need that surplus capacity.
Under-represented elements in the frameworks
Information systems	The exchange of data among stakeholders, the procedures for exchanging data, and the flow of data, information, and analysis into decision-making and evaluation are all crucial during a crisis. Mechanisms should be in place to ensure that policies and procedures are shared as quickly as possible.	In sharing information with the public sector, the private sector is actually playing a much larger role. In many different countries, it is frequently supplanting the public sector entirely in areas such as testing and tracing. Bringing together conceptually and practically these two subsystems operating separately would improve the resilience of the public health system overall, if we talk abou…
Monitoring and Surveillance Systems	Early detection and warning, situational awareness, and formal surveillance systems are all part of surveillance and monitoring.
Cross Sector Collaboration	When a shock occurs, there is frequently a strong need for coordinated action by ensuring effective collaboration across sectors, different levels of government, and government and non-government stakeholders. This may also include establishing or strengthening channels of cooperation with other governments and international organisations.	When we actually want to build resilience in our health systems, it is critical that everyone from community health volunteers in primary care to health authorities at all levels of service delivery, including those in the animal sector and the private sector, be well engaged in the process of building health system resilience at policy, planning, and operational levels.
Culture	Cultural factors like trust in institutions and willingness to follow their advice and instructions, as well as a sense of belonging to a community or the type of neighbourhood, can all have an impact on how a catastrophic event unfolds.
Scientific Studies and Research	Scientific studies and research on health system resilience provide evidence on catastrophic events that are essential for disaster control and prevention in the future
Long term vulnerability reduction	The long-term vulnerability reduction comprises of initiatives and investments that reduce response and recovery resource requirements in the aftermath of a disaster or incident.
Operational coordination	The influence of decisionmakers and actors in creating a resilient health system is demonstrated by effective and responsible coordination of operations working toward a common goal, both within the building blocks and with sectors outside the health system.
Community Engagement	Engaging communities can improve health system resilience by providing critical information, ideas, and feedback that enhances the system's ability to respond quickly to people's needs during shocks and in times of calm.
Biosecurity and Biosafety	Biosafety and biosecurity are regarded as critical components of global health security by the GHS Index. Effective biosafety and biosecurity procedures can be utilised to reduce the risk of life science research misuse as well as threats from unintentional, intentional, and natural introduction of diseases.
Social protection	When a crisis strikes, protecting the vulnerable and poor requires effective social protection systems. It assist people and families in overcoming poverty, managing risks, and enhancing opportunity and resilience.
